# Supplementary material for: Analysis of a miR-148a Targetome in B Cell Central Tolerance
Source: Front Immunol. 2022 May 12;13:861655. doi: 10.3389/fimmu.2022.861655 (PMC9134011; doi:10.3389/fimmu.2022.861655)
Supplement: Supplementary Table 1 — List of the shRNA sequences encoded by the TransOMIC-shRNA library. [file Table_1.xlsx]

## Sheet: Sheet1
Gene	Sequence
Abcb7	TGCTGTTGACAGTGAGCGAAGCATTCACAGTTGCAGTTAATAGTGAAGCCACAGATGTATTAACTGCAACTGTGAATGCTGTGCCTACTGCCTCGGA
Abcb7	TGCTGTTGACAGTGAGCGCCTCTATGATGAAGCTACTTCATAGTGAAGCCACAGATGTATGAAGTAGCTTCATCATAGAGATGCCTACTGCCTCGGA
Ahdc1	TGCTGTTGACAGTGAGCGCGCTTGATTCAGATGACTCCTATAGTGAAGCCACAGATGTATAGGAGTCATCTGAATCAAGCATGCCTACTGCCTCGGA
Ahdc1	TGCTGTTGACAGTGAGCGCGGCCAAGATCCCCGTGTCACATAGTGAAGCCACAGATGTATGTGACACGGGGATCTTGGCCATGCCTACTGCCTCGGA
Alcam	TGCTGTTGACAGTGAGCGCACGACCATCACAGTTCACTAATAGTGAAGCCACAGATGTATTAGTGAACTGTGATGGTCGTTTGCCTACTGCCTCGGA
Alcam	TGCTGTTGACAGTGAGCGCTCAACGACCATCACAGTTCAATAGTGAAGCCACAGATGTATTGAACTGTGATGGTCGTTGAATGCCTACTGCCTCGGA
Ammecr1	TGCTGTTGACAGTGAGCGCAGCTGACCAGGTACCGTAGTATAGTGAAGCCACAGATGTATACTACGGTACCTGGTCAGCTTTGCCTACTGCCTCGGA
Ammecr1	TGCTGTTGACAGTGAGCGAAGCATCATCATTTCCAAAATATAGTGAAGCCACAGATGTATATTTTGGAAATGATGATGCTGTGCCTACTGCCTCGGA
Ank2	TGCTGTTGACAGTGAGCGCGACGACCAGTCTCAGGTCTTATAGTGAAGCCACAGATGTATAAGACCTGAGACTGGTCGTCTTGCCTACTGCCTCGGA
Ank2	TGCTGTTGACAGTGAGCGCGAGACGGTCACAGAGGAAGAATAGTGAAGCCACAGATGTATTCTTCCTCTGTGACCGTCTCTTGCCTACTGCCTCGGA
Ankrd52	TGCTGTTGACAGTGAGCGACAGACCTGACTGTGCTGGATATAGTGAAGCCACAGATGTATATCCAGCACAGTCAGGTCTGCTGCCTACTGCCTCGGA
Ankrd52	TGCTGTTGACAGTGAGCGAACATCACAGATGTCATGGATATAGTGAAGCCACAGATGTATATCCATGACATCTGTGATGTCTGCCTACTGCCTCGGA
Ankrd52	TGCTGTTGACAGTGAGCGACCAGCCTGAATGTCTGCGATATAGTGAAGCCACAGATGTATATCGCAGACATTCAGGCTGGCTGCCTACTGCCTCGGA
Arfip1	TGCTGTTGACAGTGAGCGAAGTGATGTTTCTGTCAAATTATAGTGAAGCCACAGATGTATAATTTGACAGAAACATCACTGTGCCTACTGCCTCGGA
Arfip1	TGCTGTTGACAGTGAGCGAGTGAATAAAACAATTGAAGAATAGTGAAGCCACAGATGTATTCTTCAATTGTTTTATTCACCTGCCTACTGCCTCGGA
Arfip1	TGCTGTTGACAGTGAGCGAACATCTCATGGCTTTGACAGTTAGTGAAGCCACAGATGTAACTGTCAAAGCCATGAGATGTGTGCCTACTGCCTCGGA
Arl6ip1	TGCTGTTGACAGTGAGCGCTCCCATTCTAGCACCAAGAAATAGTGAAGCCACAGATGTATTTCTTGGTGCTAGAATGGGAATGCCTACTGCCTCGGA
Arl6ip1	TGCTGTTGACAGTGAGCGACACTGAACAACAGCAAAGATATAGTGAAGCCACAGATGTATATCTTTGCTGTTGTTCAGTGGTGCCTACTGCCTCGGA
Arl8b	TGCTGTTGACAGTGAGCGCGGATGAGAAACAGCTAATTGATAGTGAAGCCACAGATGTATCAATTAGCTGTTTCTCATCCATGCCTACTGCCTCGGA
Arl8b	TGCTGTTGACAGTGAGCGCTGGAAACAAGAGAGATCTTCATAGTGAAGCCACAGATGTATGAAGATCTCTCTTGTTTCCAATGCCTACTGCCTCGGA
Arrdc3	TGCTGTTGACAGTGAGCGCTGCCGAGATTGAGAACTGCTATAGTGAAGCCACAGATGTATAGCAGTTCTCAATCTCGGCAATGCCTACTGCCTCGGA
Arrdc3	TGCTGTTGACAGTGAGCGAAAGTAGAATATTTCAACCATATAGTGAAGCCACAGATGTATATGGTTGAAATATTCTACTTCTGCCTACTGCCTCGGA
Atp6ap2	TGCTGTTGACAGTGAGCGAGGAAGACTCTGAACAGTTCAATAGTGAAGCCACAGATGTATTGAACTGTTCAGAGTCTTCCCTGCCTACTGCCTCGGA
B4galt5	TGCTGTTGACAGTGAGCGAGACGATATTCATGAGCTGTTATAGTGAAGCCACAGATGTATAACAGCTCATGAATATCGTCCTGCCTACTGCCTCGGA
B4galt5	TGCTGTTGACAGTGAGCGCGCTGGACAAGTACATGTACCATAGTGAAGCCACAGATGTATGGTACATGTACTTGTCCAGCTTGCCTACTGCCTCGGA
Bcl7b	TGCTGTTGACAGTGAGCGAAAGAAGGTGATGGCGGCCATATAGTGAAGCCACAGATGTATATGGCCGCCATCACCTTCTTGTGCCTACTGCCTCGGA
Btbd11	TGCTGTTGACAGTGAGCGCGAGAAGGAGAAGAGCGATATATAGTGAAGCCACAGATGTATATATCGCTCTTCTCCTTCTCTTGCCTACTGCCTCGGA
Cand1	TGCTGTTGACAGTGAGCGCCCATTATAAACATTTGTCTAATAGTGAAGCCACAGATGTATTAGACAAATGTTTATAATGGTTGCCTACTGCCTCGGA
Cand1	TGCTGTTGACAGTGAGCGAAAGATGAGAATGCTATGGATATAGTGAAGCCACAGATGTATATCCATAGCATTCTCATCTTCTGCCTACTGCCTCGGA
Cand1	TGCTGTTGACAGTGAGCGAAAGGAGGACTGCTTGTTAATATAGTGAAGCCACAGATGTATATTAACAAGCAGTCCTCCTTGTGCCTACTGCCTCGGA
Cand1	TGCTGTTGACAGTGAGCGATGGATATCTTTGAATTTCTAATAGTGAAGCCACAGATGTATTAGAAATTCAAAGATATCCAGTGCCTACTGCCTCGGA
Cand1	TGCTGTTGACAGTGAGCGCGACTGGATATCTTTGAATTTATAGTGAAGCCACAGATGTATAAATTCAAAGATATCCAGTCTTGCCTACTGCCTCGGA
Cdc14a	TGCTGTTGACAGTGAGCGCCACCACCATCCTTCGACCTTATAGTGAAGCCACAGATGTATAAGGTCGAAGGATGGTGGTGTTGCCTACTGCCTCGGA
Cdon	TGCTGTTGACAGTGAGCGACAGGACAACATAAGTGACATATAGTGAAGCCACAGATGTATATGTCACTTATGTTGTCCTGGTGCCTACTGCCTCGGA
Cdon	TGCTGTTGACAGTGAGCGCGGTCCTCATTCTTATGGTTTATAGTGAAGCCACAGATGTATAAACCATAAGAATGAGGACCATGCCTACTGCCTCGGA
Cdon	TGCTGTTGACAGTGAGCGCGCAGAGGACAAAGTTTTCAGTTAGTGAAGCCACAGATGTAACTGAAAACTTTGTCCTCTGCTTGCCTACTGCCTCGGA
Cdon	TGCTGTTGACAGTGAGCGAAGCAAACATAGAGGTGATGGATAGTGAAGCCACAGATGTATCCATCACCTCTATGTTTGCTGTGCCTACTGCCTCGGA
Chd7	TGCTGTTGACAGTGAGCGCCCTCAAATTTCTCATCTCTTATAGTGAAGCCACAGATGTATAAGAGATGAGAAATTTGAGGTTGCCTACTGCCTCGGA
Chd7	TGCTGTTGACAGTGAGCGCCCTAATCAGAATCAAACCAAATAGTGAAGCCACAGATGTATTTGGTTTGATTCTGATTAGGTTGCCTACTGCCTCGGA
Chd7	TGCTGTTGACAGTGAGCGCCAGGGCAGTATTCTCGATATATAGTGAAGCCACAGATGTATATATCGAGAATACTGCCCTGATGCCTACTGCCTCGGA
Chd7	TGCTGTTGACAGTGAGCGAAAGACGAGAACCGAGACTCTATAGTGAAGCCACAGATGTATAGAGTCTCGGTTCTCGTCTTCTGCCTACTGCCTCGGA
Chd7	TGCTGTTGACAGTGAGCGACTAACGTACCTAACCTTTTAATAGTGAAGCCACAGATGTATTAAAAGGTTAGGTACGTTAGCTGCCTACTGCCTCGGA
Chd7	TGCTGTTGACAGTGAGCGAGCAGGTGAAGAGGAAGCGATATAGTGAAGCCACAGATGTATATCGCTTCCTCTTCACCTGCCTGCCTACTGCCTCGGA
Chd7	TGCTGTTGACAGTGAGCGAAAGATGAAGATCCTGAATATATAGTGAAGCCACAGATGTATATATTCAGGATCTTCATCTTCTGCCTACTGCCTCGGA
Ciita	TGCTGTTGACAGTGAGCGCTGACGAGGTCCTTGATTATAATAGTGAAGCCACAGATGTATTATAATCAAGGACCTCGTCATTGCCTACTGCCTCGGA
Ciita	TGCTGTTGACAGTGAGCGCGCGACCAGTTCAGCAAGCTGTTAGTGAAGCCACAGATGTAACAGCTTGCTGAACTGGTCGCATGCCTACTGCCTCGGA
Cnot6	TGCTGTTGACAGTGAGCGCCAGACGTGAAGTTGGTACAAATAGTGAAGCCACAGATGTATTTGTACCAACTTCACGTCTGATGCCTACTGCCTCGGA
Cnot6	TGCTGTTGACAGTGAGCGAAGACGTGAAGTTGGTACAAAATAGTGAAGCCACAGATGTATTTTGTACCAACTTCACGTCTGTGCCTACTGCCTCGGA
Cnot6	TGCTGTTGACAGTGAGCGCACTTCGAAAGGAATTGATTGATAGTGAAGCCACAGATGTATCAATCAATTCCTTTCGAAGTTTGCCTACTGCCTCGGA
Cpd	TGCTGTTGACAGTGAGCGCGACCTGGACACAGACTTTACATAGTGAAGCCACAGATGTATGTAAAGTCTGTGTCCAGGTCTTGCCTACTGCCTCGGA
Cpd	TGCTGTTGACAGTGAGCGACCAACTTCTAAGGAGTTTGAATAGTGAAGCCACAGATGTATTCAAACTCCTTAGAAGTTGGGTGCCTACTGCCTCGGA
Cpd	TGCTGTTGACAGTGAGCGCCAGGTTCATCAGGGTGTCAAATAGTGAAGCCACAGATGTATTTGACACCCTGATGAACCTGTTGCCTACTGCCTCGGA
Cpeb4	TGCTGTTGACAGTGAGCGAAGTCTTCATTGTTTCCGATGATAGTGAAGCCACAGATGTATCATCGGAAACAATGAAGACTGTGCCTACTGCCTCGGA
Cpeb4	TGCTGTTGACAGTGAGCGCCAGAGTTACATAGCTGCTATATAGTGAAGCCACAGATGTATATAGCAGCTATGTAACTCTGTTGCCTACTGCCTCGGA
Cs	TGCTGTTGACAGTGAGCGCCTCACGAGAATGGGCAAAAAATAGTGAAGCCACAGATGTATTTTTTGCCCATTCTCGTGAGATGCCTACTGCCTCGGA
Cs	TGCTGTTGACAGTGAGCGCCAGCTCAGTGCAGCCATCACATAGTGAAGCCACAGATGTATGTGATGGCTGCACTGAGCTGATGCCTACTGCCTCGGA
Csf1	TGCTGTTGACAGTGAGCGCGGAAGACATTCTTGAATCTTATAGTGAAGCCACAGATGTATAAGATTCAAGAATGTCTTCCATGCCTACTGCCTCGGA
Csf1	TGCTGTTGACAGTGAGCGCCAGACTCACTGAGGACTCACATAGTGAAGCCACAGATGTATGTGAGTCCTCAGTGAGTCTGTTGCCTACTGCCTCGGA
Csf1	TGCTGTTGACAGTGAGCGACCTTCGCATAGAGGACCCAGATAGTGAAGCCACAGATGTATCTGGGTCCTCTATGCGAAGGGTGCCTACTGCCTCGGA
Cul5	TGCTGTTGACAGTGAGCGAAACAAGCTTGCTAGAATGTTTTAGTGAAGCCACAGATGTAAAACATTCTAGCAAGCTTGTTCTGCCTACTGCCTCGGA
Cul5	TGCTGTTGACAGTGAGCGCAGCAAAGCTTAAAGAAGTGCTTAGTGAAGCCACAGATGTAAGCACTTCTTTAAGCTTTGCTTTGCCTACTGCCTCGGA
Cyb5r4	TGCTGTTGACAGTGAGCGCGCCGATGGAACAGATCTTTTATAGTGAAGCCACAGATGTATAAAAGATCTGTTCCATCGGCTTGCCTACTGCCTCGGA
Cyb5r4	TGCTGTTGACAGTGAGCGAAAGGATCACTCTTACCTTGTATAGTGAAGCCACAGATGTATACAAGGTAAGAGTGATCCTTGTGCCTACTGCCTCGGA
Cyb5r4	TGCTGTTGACAGTGAGCGAGAGACTTTTCTGTCTGATGCTTAGTGAAGCCACAGATGTAAGCATCAGACAGAAAAGTCTCGTGCCTACTGCCTCGGA
Dcp2	TGCTGTTGACAGTGAGCGCTCCGAGTGTGCTTCCAGATTATAGTGAAGCCACAGATGTATAATCTGGAAGCACACTCGGATTGCCTACTGCCTCGGA
Dcp2	TGCTGTTGACAGTGAGCGCGCAACGGACATTGCAAGTTCATAGTGAAGCCACAGATGTATGAACTTGCAATGTCCGTTGCATGCCTACTGCCTCGGA
Dcp2	TGCTGTTGACAGTGAGCGACACGGAAACTTCAGGACAACATAGTGAAGCCACAGATGTATGTTGTCCTGAAGTTTCCGTGGTGCCTACTGCCTCGGA
Dcp2	TGCTGTTGACAGTGAGCGACCATTGGTTTTACTTGGATTTTAGTGAAGCCACAGATGTAAAATCCAAGTAAAACCAATGGGTGCCTACTGCCTCGGA
Dcp2	TGCTGTTGACAGTGAGCGCGCAGCAGAAGTCACACAGTAATAGTGAAGCCACAGATGTATTACTGTGTGACTTCTGCTGCATGCCTACTGCCTCGGA
Ddhd2	TGCTGTTGACAGTGAGCGCCCTTTGCATTCTACTGGCGTATAGTGAAGCCACAGATGTATACGCCAGTAGAATGCAAAGGATGCCTACTGCCTCGGA
Ddhd2	TGCTGTTGACAGTGAGCGCCCTAACAAATCAGAAAAATTATAGTGAAGCCACAGATGTATAATTTTTCTGATTTGTTAGGATGCCTACTGCCTCGGA
Ddhd2	TGCTGTTGACAGTGAGCGAGAGAACATCCCTGTTGATATATAGTGAAGCCACAGATGTATATATCAACAGGGATGTTCTCGTGCCTACTGCCTCGGA
Ddhd2	TGCTGTTGACAGTGAGCGACAGAGATCTTCTTTGCCTTTATAGTGAAGCCACAGATGTATAAAGGCAAAGAAGATCTCTGGTGCCTACTGCCTCGGA
Ddhd2	TGCTGTTGACAGTGAGCGATCAGACACTTCACTAATGATATAGTGAAGCCACAGATGTATATCATTAGTGAAGTGTCTGAGTGCCTACTGCCTCGGA
Dlgap1	TGCTGTTGACAGTGAGCGCCCACGAAACCTTTCATTTCTATAGTGAAGCCACAGATGTATAGAAATGAAAGGTTTCGTGGTTGCCTACTGCCTCGGA
Dlgap1	TGCTGTTGACAGTGAGCGAGTAAGTGAAGTCTCCATCAAATAGTGAAGCCACAGATGTATTTGATGGAGACTTCACTTACGTGCCTACTGCCTCGGA
Dll4	TGCTGTTGACAGTGAGCGCCCAATCAGTGTGTTTGATATATAGTGAAGCCACAGATGTATATATCAAACACACTGATTGGTTGCCTACTGCCTCGGA
Dll4	TGCTGTTGACAGTGAGCGCGACGAGCAAAATGACACCCTATAGTGAAGCCACAGATGTATAGGGTGTCATTTTGCTCGTCTTGCCTACTGCCTCGGA
Dll4	TGCTGTTGACAGTGAGCGACACTGTGAACTGCACATCAGATAGTGAAGCCACAGATGTATCTGATGTGCAGTTCACAGTGGTGCCTACTGCCTCGGA
Dll4	TGCTGTTGACAGTGAGCGAGAAACTCTCTCATCAGCCAAATAGTGAAGCCACAGATGTATTTGGCTGATGAGAGAGTTTCCTGCCTACTGCCTCGGA
Dmxl1	TGCTGTTGACAGTGAGCGACAGGATGGAGCAGATGTCTTATAGTGAAGCCACAGATGTATAAGACATCTGCTCCATCCTGGTGCCTACTGCCTCGGA
Dnmt1	TGCTGTTGACAGTGAGCGAGAGGCCTACAATTCAAAGACATAGTGAAGCCACAGATGTATGTCTTTGAATTGTAGGCCTCGTGCCTACTGCCTCGGA
Dnmt1	TGCTGTTGACAGTGAGCGCACGAGGAGAACCACCAGGCAATAGTGAAGCCACAGATGTATTGCCTGGTGGTTCTCCTCGTATGCCTACTGCCTCGGA
Dnmt1	TGCTGTTGACAGTGAGCGCCAGAGCAGATTGAGAAGTATATAGTGAAGCCACAGATGTATATACTTCTCAATCTGCTCTGATGCCTACTGCCTCGGA
Dnmt1	TGCTGTTGACAGTGAGCGCCCAGATGATTCCTCCAAACCATAGTGAAGCCACAGATGTATGGTTTGGAGGAATCATCTGGATGCCTACTGCCTCGGA
Dnmt1	TGCTGTTGACAGTGAGCGAAAGGACGATGATGAGACCCCATAGTGAAGCCACAGATGTATGGGGTCTCATCATCGTCCTTGTGCCTACTGCCTCGGA
Dnmt1	TGCTGTTGACAGTGAGCGCCCAAGAACTTTGAAGACCCAATAGTGAAGCCACAGATGTATTGGGTCTTCAAAGTTCTTGGTTGCCTACTGCCTCGGA
Dnmt1	TGCTGTTGACAGTGAGCGACAGACTCAAATAGATCCCCAATAGTGAAGCCACAGATGTATTGGGGATCTATTTGAGTCTGCTGCCTACTGCCTCGGA
Epha8	TGCTGTTGACAGTGAGCGAACAGCGACAAGACTTCTTGAATAGTGAAGCCACAGATGTATTCAAGAAGTCTTGTCGCTGTCTGCCTACTGCCTCGGA
Epha8	TGCTGTTGACAGTGAGCGCACTACGAGAAGGATAAGGAGATAGTGAAGCCACAGATGTATCTCCTTATCCTTCTCGTAGTATGCCTACTGCCTCGGA
Epn2	TGCTGTTGACAGTGAGCGACACCAGCTCAGTCCCTTAATATAGTGAAGCCACAGATGTATATTAAGGGACTGAGCTGGTGGTGCCTACTGCCTCGGA
Epn2	TGCTGTTGACAGTGAGCGAAGACGGCAGATGAAAAACATATAGTGAAGCCACAGATGTATATGTTTTTCATCTGCCGTCTGTGCCTACTGCCTCGGA
Eps15	TGCTGTTGACAGTGAGCGCCAGATCCTTTTGCGTCTGATATAGTGAAGCCACAGATGTATATCAGACGCAAAAGGATCTGATGCCTACTGCCTCGGA
Eps15	TGCTGTTGACAGTGAGCGCGACCCTTTTGCTTCTGTTTTATAGTGAAGCCACAGATGTATAAAACAGAAGCAAAAGGGTCTTGCCTACTGCCTCGGA
Ermp1	TGCTGTTGACAGTGAGCGCCCTACAGTCTCTTTGTGTTTATAGTGAAGCCACAGATGTATAAACACAAAGAGACTGTAGGTTGCCTACTGCCTCGGA
Ermp1	TGCTGTTGACAGTGAGCGCCAGCATCTCCGTAGATATACATAGTGAAGCCACAGATGTATGTATATCTACGGAGATGCTGTTGCCTACTGCCTCGGA
Ermp1	TGCTGTTGACAGTGAGCGCCACAGCATCTCCGTAGATATATAGTGAAGCCACAGATGTATATATCTACGGAGATGCTGTGATGCCTACTGCCTCGGA
Fam178a	TGCTGTTGACAGTGAGCGAAGCTGGCATCTATGCTCCTTATAGTGAAGCCACAGATGTATAAGGAGCATAGATGCCAGCTCTGCCTACTGCCTCGGA
Fam178a	TGCTGTTGACAGTGAGCGCGCAGGTAGCAATGCACTGAAATAGTGAAGCCACAGATGTATTTCAGTGCATTGCTACCTGCATGCCTACTGCCTCGGA
Fam178a	TGCTGTTGACAGTGAGCGAAGCAAGTACCAAAGAGACTAATAGTGAAGCCACAGATGTATTAGTCTCTTTGGTACTTGCTGTGCCTACTGCCTCGGA
Fam73b	TGCTGTTGACAGTGAGCGACCTGAGGAAGGTTCTTTTTGATAGTGAAGCCACAGATGTATCAAAAAGAACCTTCCTCAGGCTGCCTACTGCCTCGGA
Fam73b	TGCTGTTGACAGTGAGCGCTAGTGGCATCTCCTCCATCGATAGTGAAGCCACAGATGTATCGATGGAGGAGATGCCACTAATGCCTACTGCCTCGGA
Fam73b	TGCTGTTGACAGTGAGCGAACCTCTGAAGACTCCTTTTTATAGTGAAGCCACAGATGTATAAAAAGGAGTCTTCAGAGGTCTGCCTACTGCCTCGGA
Fbn1	TGCTGTTGACAGTGAGCGCGACGATGAAGAGTGCACCTTATAGTGAAGCCACAGATGTATAAGGTGCACTCTTCATCGTCATGCCTACTGCCTCGGA
Fbn1	TGCTGTTGACAGTGAGCGAACCTGCGATGGAGAACTCCTATAGTGAAGCCACAGATGTATAGGAGTTCTCCATCGCAGGTCTGCCTACTGCCTCGGA
Fbxo28	TGCTGTTGACAGTGAGCGACAAACGACTTCGGAATAGGAATAGTGAAGCCACAGATGTATTCCTATTCCGAAGTCGTTTGGTGCCTACTGCCTCGGA
Fmr1	TGCTGTTGACAGTGAGCGCCGTACGAGAAGATCTGATGGATAGTGAAGCCACAGATGTATCCATCAGATCTTCTCGTACGATGCCTACTGCCTCGGA
Fmr1	TGCTGTTGACAGTGAGCGCGAGACGAACTCAGTGATTGGATAGTGAAGCCACAGATGTATCCAATCACTGAGTTCGTCTCTTGCCTACTGCCTCGGA
Fmr1	TGCTGTTGACAGTGAGCGAGAAACGACGATCATTCCCGAATAGTGAAGCCACAGATGTATTCGGGAATGATCGTCGTTTCCTGCCTACTGCCTCGGA
Foxk2	TGCTGTTGACAGTGAGCGCCACATCTCACCCCTGACCATATAGTGAAGCCACAGATGTATATGGTCAGGGGTGAGATGTGTTGCCTACTGCCTCGGA
Foxk2	TGCTGTTGACAGTGAGCGCCACTGTTGCAACCCCAGTGAATAGTGAAGCCACAGATGTATTCACTGGGGTTGCAACAGTGTTGCCTACTGCCTCGGA
Glrx5	TGCTGTTGACAGTGAGCGATGACATCCTTCTGCAGATGCATAGTGAAGCCACAGATGTATGCATCTGCAGAAGGATGTCACTGCCTACTGCCTCGGA
Gpatch8	TGCTGTTGACAGTGAGCGCCTGGTCCATTCTTTCCAGTTATAGTGAAGCCACAGATGTATAACTGGAAAGAATGGACCAGTTGCCTACTGCCTCGGA
Gpatch8	TGCTGTTGACAGTGAGCGAGAAGAGAAGAGTTCTAAGGCATAGTGAAGCCACAGATGTATGCCTTAGAACTCTTCTCTTCCTGCCTACTGCCTCGGA
H2afy	TGCTGTTGACAGTGAGCGACAGCTGCTAAAGGGTGTCACATAGTGAAGCCACAGATGTATGTGACACCCTTTAGCAGCTGGTGCCTACTGCCTCGGA
H2afy	TGCTGTTGACAGTGAGCGATGCAGACAAATGTGAAGAACTTAGTGAAGCCACAGATGTAAGTTCTTCACATTTGTCTGCACTGCCTACTGCCTCGGA
H2afy	TGCTGTTGACAGTGAGCGCGAAGCTGTTCTGGAACTCCGATAGTGAAGCCACAGATGTATCGGAGTTCCAGAACAGCTTCTTGCCTACTGCCTCGGA
Homer1	TGCTGTTGACAGTGAGCGCCAGAGGGACTCTTTGACTCAATAGTGAAGCCACAGATGTATTGAGTCAAAGAGTCCCTCTGTTGCCTACTGCCTCGGA
Hspa4l	TGCTGTTGACAGTGAGCGCCAGTTCTAAAGTAAAAGTTAATAGTGAAGCCACAGATGTATTAACTTTTACTTTAGAACTGTTGCCTACTGCCTCGGA
Hspa4l	TGCTGTTGACAGTGAGCGAAGCCCAGATCCACCCAAAGGATAGTGAAGCCACAGATGTATCCTTTGGGTGGATCTGGGCTGTGCCTACTGCCTCGGA
Hspa4l	TGCTGTTGACAGTGAGCGAGAGGTCATCAGAAATGTCATATAGTGAAGCCACAGATGTATATGACATTTCTGATGACCTCCTGCCTACTGCCTCGGA
Hspa4l	TGCTGTTGACAGTGAGCGCCCTGAAGACAAAGCAAAAACTTAGTGAAGCCACAGATGTAAGTTTTTGCTTTGTCTTCAGGATGCCTACTGCCTCGGA
Itfg3	TGCTGTTGACAGTGAGCGATCACCAGATCCTGTGCTGATATAGTGAAGCCACAGATGTATATCAGCACAGGATCTGGTGAGTGCCTACTGCCTCGGA
Itfg3	TGCTGTTGACAGTGAGCGAAGCATTGATAGACAGATCCTATAGTGAAGCCACAGATGTATAGGATCTGTCTATCAATGCTGTGCCTACTGCCTCGGA
Itpk1	TGCTGTTGACAGTGAGCGAAAAGTCAAGAAGCTCAATTTATAGTGAAGCCACAGATGTATAAATTGAGCTTCTTGACTTTCTGCCTACTGCCTCGGA
Klf6	TGCTGTTGACAGTGAGCGCCCAGACACTTCCGAAAGCATATAGTGAAGCCACAGATGTATATGCTTTCGGAAGTGTCTGGTTGCCTACTGCCTCGGA
Klf6	TGCTGTTGACAGTGAGCGCAAGCACATCAGCGCACTCACATAGTGAAGCCACAGATGTATGTGAGTGCGCTGATGTGCTTTTGCCTACTGCCTCGGA
Kpna1	TGCTGTTGACAGTGAGCGCCAGCTGAGCAGATCAAGTACATAGTGAAGCCACAGATGTATGTACTTGATCTGCTCAGCTGATGCCTACTGCCTCGGA
Kpna1	TGCTGTTGACAGTGAGCGCGAAAAGAGAAGAGCAGTTATATAGTGAAGCCACAGATGTATATAACTGCTCTTCTCTTTTCTTGCCTACTGCCTCGGA
Kpna1	TGCTGTTGACAGTGAGCGATGCTTTGATTGAGGAAGCATATAGTGAAGCCACAGATGTATATGCTTCCTCAATCAAAGCACTGCCTACTGCCTCGGA
Lipa	TGCTGTTGACAGTGAGCGCGCACAAGACTCTTTCAGTTTATAGTGAAGCCACAGATGTATAAACTGAAAGAGTCTTGTGCTTGCCTACTGCCTCGGA
Lipa	TGCTGTTGACAGTGAGCGACATTGGGATCCTGCTTTCTCATAGTGAAGCCACAGATGTATGAGAAAGCAGGATCCCAATGGTGCCTACTGCCTCGGA
Lmtk2	TGCTGTTGACAGTGAGCGAGTGACTGTTGGAGTTGAAATATAGTGAAGCCACAGATGTATATTTCAACTCCAACAGTCACGTGCCTACTGCCTCGGA
Lmtk2	TGCTGTTGACAGTGAGCGAACAGATGACAAGAAAGTTTTATAGTGAAGCCACAGATGTATAAAACTTTCTTGTCATCTGTCTGCCTACTGCCTCGGA
Lmtk2	TGCTGTTGACAGTGAGCGAAGAATCGAGACAGGATTTACATAGTGAAGCCACAGATGTATGTAAATCCTGTCTCGATTCTGTGCCTACTGCCTCGGA
Lmtk2	TGCTGTTGACAGTGAGCGACTCACGGACTCAGACATTGAATAGTGAAGCCACAGATGTATTCAATGTCTGAGTCCGTGAGGTGCCTACTGCCTCGGA
Lmtk2	TGCTGTTGACAGTGAGCGCGTGGAAGGTTTGAAGTCTCAATAGTGAAGCCACAGATGTATTGAGACTTCAAACCTTCCACATGCCTACTGCCTCGGA
Lrp8	TGCTGTTGACAGTGAGCGATGGCCGAGAACCTCAATAACATAGTGAAGCCACAGATGTATGTTATTGAGGTTCTCGGCCAGTGCCTACTGCCTCGGA
Lrp8	TGCTGTTGACAGTGAGCGACCATGACAAGGACAGTACCTATAGTGAAGCCACAGATGTATAGGTACTGTCCTTGTCATGGCTGCCTACTGCCTCGGA
Lrp8	TGCTGTTGACAGTGAGCGAACGGAGAGAAGGACTGTGAGATAGTGAAGCCACAGATGTATCTCACAGTCCTTCTCTCCGTCTGCCTACTGCCTCGGA
Lrp8	TGCTGTTGACAGTGAGCGCAGGGCTACTTTAAGTGTGAATTAGTGAAGCCACAGATGTAATTCACACTTAAAGTAGCCCTTTGCCTACTGCCTCGGA
Lysmd3	TGCTGTTGACAGTGAGCGCTAACACCAGTGTTTTATCTGATAGTGAAGCCACAGATGTATCAGATAAAACACTGGTGTTATTGCCTACTGCCTCGGA
Lysmd3	TGCTGTTGACAGTGAGCGCCAATGACATGTTGGAAGAAGATAGTGAAGCCACAGATGTATCTTCTTCCAACATGTCATTGTTGCCTACTGCCTCGGA
Mafb	TGCTGTTGACAGTGAGCGAGAGCAGGTGTGACTCACGATATAGTGAAGCCACAGATGTATATCGTGAGTCACACCTGCTCCTGCCTACTGCCTCGGA
Mex3c	TGCTGTTGACAGTGAGCGCTAGAGCTCAATGAAGAAAATATAGTGAAGCCACAGATGTATATTTTCTTCATTGAGCTCTATTGCCTACTGCCTCGGA
Mex3c	TGCTGTTGACAGTGAGCGAAGCACGAGAAGAGATAGAAAATAGTGAAGCCACAGATGTATTTTCTATCTCTTCTCGTGCTCTGCCTACTGCCTCGGA
Mier1	TGCTGTTGACAGTGAGCGCGAAACTCAGTCTTCCAATGAATAGTGAAGCCACAGATGTATTCATTGGAAGACTGAGTTTCATGCCTACTGCCTCGGA
Mier1	TGCTGTTGACAGTGAGCGAGAGAAAATAAAGAAGAGAATATAGTGAAGCCACAGATGTATATTCTCTTCTTTATTTTCTCCTGCCTACTGCCTCGGA
Mmp15	TGCTGTTGACAGTGAGCGAGAGCAGGTCACACCATTGGTATAGTGAAGCCACAGATGTATACCAATGGTGTGACCTGCTCCTGCCTACTGCCTCGGA
Mmp15	TGCTGTTGACAGTGAGCGACAGGATGGACATTTTGTCTTATAGTGAAGCCACAGATGTATAAGACAAAATGTCCATCCTGGTGCCTACTGCCTCGGA
Mmp15	TGCTGTTGACAGTGAGCGATGGATGGATACCGACAACTTATAGTGAAGCCACAGATGTATAAGTTGTCGGTATCCATCCACTGCCTACTGCCTCGGA
Mmp15	TGCTGTTGACAGTGAGCGCCAGAGAGGCCTGACCAGTATATAGTGAAGCCACAGATGTATATACTGGTCAGGCCTCTCTGTTGCCTACTGCCTCGGA
Mospd1	TGCTGTTGACAGTGAGCGACAGAGTTAGTGGAAGGGAATATAGTGAAGCCACAGATGTATATTCCCTTCCACTAACTCTGGTGCCTACTGCCTCGGA
Mtmr14	TGCTGTTGACAGTGAGCGATGACCTGATGGTGGAGAACAATAGTGAAGCCACAGATGTATTGTTCTCCACCATCAGGTCACTGCCTACTGCCTCGGA
Mtmr14	TGCTGTTGACAGTGAGCGACAGCTTGGAGGAAGAGTCACATAGTGAAGCCACAGATGTATGTGACTCTTCCTCCAAGCTGCTGCCTACTGCCTCGGA
Mum1l1	TGCTGTTGACAGTGAGCGAAAGATGAAGATCAACTGGATATAGTGAAGCCACAGATGTATATCCAGTTGATCTTCATCTTCTGCCTACTGCCTCGGA
Mum1l1	TGCTGTTGACAGTGAGCGAGAGGAGTACCGGGAGAGTATATAGTGAAGCCACAGATGTATATACTCTCCCGGTACTCCTCCTGCCTACTGCCTCGGA
Mum1l1	TGCTGTTGACAGTGAGCGAAGCAGTGATCTACTGCTCCAATAGTGAAGCCACAGATGTATTGGAGCAGTAGATCACTGCTGTGCCTACTGCCTCGGA
Mum1l1	TGCTGTTGACAGTGAGCGACAGGAGGACTCTGCTTCCATATAGTGAAGCCACAGATGTATATGGAAGCAGAGTCCTCCTGGTGCCTACTGCCTCGGA
Mum1l1	TGCTGTTGACAGTGAGCGCGAAACCTACTTTGAAGATGAATAGTGAAGCCACAGATGTATTCATCTTCAAAGTAGGTTTCATGCCTACTGCCTCGGA
Myst2	TGCTGTTGACAGTGAGCGCTGCACCTTCTTCTGAGTCTGATAGTGAAGCCACAGATGTATCAGACTCAGAAGAAGGTGCATTGCCTACTGCCTCGGA
Myst2	TGCTGTTGACAGTGAGCGCCAGACAGTTCAGAGAGTGATATAGTGAAGCCACAGATGTATATCACTCTCTGAACTGTCTGTTGCCTACTGCCTCGGA
Myst2	TGCTGTTGACAGTGAGCGCTGCTGATCGATTTCAGTTATATAGTGAAGCCACAGATGTATATAACTGAAATCGATCAGCATTGCCTACTGCCTCGGA
Myst2	TGCTGTTGACAGTGAGCGACAGCCCTGTTCGAAATTTGCATAGTGAAGCCACAGATGTATGCAAATTTCGAACAGGGCTGGTGCCTACTGCCTCGGA
Myst2	TGCTGTTGACAGTGAGCGCAGCCAGGAAACAGCTGTGAATTAGTGAAGCCACAGATGTAATTCACAGCTGTTTCCTGGCTATGCCTACTGCCTCGGA
Nat14	TGCTGTTGACAGTGAGCGCCCACGCTCTGACACGACCTCATAGTGAAGCCACAGATGTATGAGGTCGTGTCAGAGCGTGGATGCCTACTGCCTCGGA
Nceh1	TGCTGTTGACAGTGAGCGAAACAATCACACTTCACTTGAATAGTGAAGCCACAGATGTATTCAAGTGAAGTGTGATTGTTCTGCCTACTGCCTCGGA
Nceh1	TGCTGTTGACAGTGAGCGAGACAACAGTTTACCTACGTTATAGTGAAGCCACAGATGTATAACGTAGGTAAACTGTTGTCCTGCCTACTGCCTCGGA
Nfat5	TGCTGTTGACAGTGAGCGACAGGAAAATGTTTCTGATGAATAGTGAAGCCACAGATGTATTCATCAGAAACATTTTCCTGGTGCCTACTGCCTCGGA
Nfat5	TGCTGTTGACAGTGAGCGCACGACGAGATTGTGAAGAATATAGTGAAGCCACAGATGTATATTCTTCACAATCTCGTCGTTTGCCTACTGCCTCGGA
Nfat5	TGCTGTTGACAGTGAGCGCTGAGAATGTTCAAGAACAGCTTAGTGAAGCCACAGATGTAAGCTGTTCTTGAACATTCTCATTGCCTACTGCCTCGGA
Nova1	TGCTGTTGACAGTGAGCGACAGTGGCAAATTCCAATCCAATAGTGAAGCCACAGATGTATTGGATTGGAATTTGCCACTGGTGCCTACTGCCTCGGA
Npepl1	TGCTGTTGACAGTGAGCGCGCCCAGGAAGGCGACAACATATAGTGAAGCCACAGATGTATATGTTGTCGCCTTCCTGGGCATGCCTACTGCCTCGGA
Nptn	TGCTGTTGACAGTGAGCGCCAGAAGATCCTGGAGAGTATATAGTGAAGCCACAGATGTATATACTCTCCAGGATCTTCTGTTGCCTACTGCCTCGGA
Nptn	TGCTGTTGACAGTGAGCGAACAGAAGATCCTGGAGAGTAATAGTGAAGCCACAGATGTATTACTCTCCAGGATCTTCTGTGTGCCTACTGCCTCGGA
Nsd1	TGCTGTTGACAGTGAGCGAAGCAAGATTTGAAGAGTTAAATAGTGAAGCCACAGATGTATTTAACTCTTCAAATCTTGCTGTGCCTACTGCCTCGGA
Nsd1	TGCTGTTGACAGTGAGCGACATGCAGACTGTCTGAATCTATAGTGAAGCCACAGATGTATAGATTCAGACAGTCTGCATGGTGCCTACTGCCTCGGA
Nsd1	TGCTGTTGACAGTGAGCGCCAGCAGCAGATCCCAATCATATAGTGAAGCCACAGATGTATATGATTGGGATCTGCTGCTGATGCCTACTGCCTCGGA
Nsd1	TGCTGTTGACAGTGAGCGCCAGTCAGATCTTGGAGTTACATAGTGAAGCCACAGATGTATGTAACTCCAAGATCTGACTGATGCCTACTGCCTCGGA
Nsd1	TGCTGTTGACAGTGAGCGCTGAGAGTATAGAGGAGATCTATAGTGAAGCCACAGATGTATAGATCTCCTCTATACTCTCATTGCCTACTGCCTCGGA
Nsd1	TGCTGTTGACAGTGAGCGCCAGCCCAAGTTTCGTAGTATATAGTGAAGCCACAGATGTATATACTACGAAACTTGGGCTGTTGCCTACTGCCTCGGA
Nsd1	TGCTGTTGACAGTGAGCGACAGTATCCAGATGTTGAAATATAGTGAAGCCACAGATGTATATTTCAACATCTGGATACTGGTGCCTACTGCCTCGGA
Nsd1	TGCTGTTGACAGTGAGCGAGAAACAGAAAGAAAAAGGATATAGTGAAGCCACAGATGTATATCCTTTTTCTTTCTGTTTCCTGCCTACTGCCTCGGA
Nsd1	TGCTGTTGACAGTGAGCGCCAGGAACAAGTGCATAAGGTATAGTGAAGCCACAGATGTATACCTTATGCACTTGTTCCTGTTGCCTACTGCCTCGGA
Osbpl11	TGCTGTTGACAGTGAGCGCGAAACCCAGAGGGACTTTGCATAGTGAAGCCACAGATGTATGCAAAGTCCCTCTGGGTTTCTTGCCTACTGCCTCGGA
Osbpl11	TGCTGTTGACAGTGAGCGCACGGAGAGACCAAGTTTGTGATAGTGAAGCCACAGATGTATCACAAACTTGGTCTCTCCGTTTGCCTACTGCCTCGGA
Osbpl11	TGCTGTTGACAGTGAGCGCGAACGCCAGAGAACAGAAGAATAGTGAAGCCACAGATGTATTCTTCTGTTCTCTGGCGTTCTTGCCTACTGCCTCGGA
Pdia3	TGCTGTTGACAGTGAGCGCCGGACGAAAACTTCGAGAGTATAGTGAAGCCACAGATGTATACTCTCGAAGTTTTCGTCCGTTGCCTACTGCCTCGGA
Pdia3	TGCTGTTGACAGTGAGCGATCTCAGGACTGAGGAAGAATATAGTGAAGCCACAGATGTATATTCTTCCTCAGTCCTGAGAGTGCCTACTGCCTCGGA
Pdia3	TGCTGTTGACAGTGAGCGATGGCAAGATCAAGAAATTTAATAGTGAAGCCACAGATGTATTAAATTTCTTGATCTTGCCACTGCCTACTGCCTCGGA
Phip	TGCTGTTGACAGTGAGCGCGACTGGAGAACAGGTTTTACATAGTGAAGCCACAGATGTATGTAAAACCTGTTCTCCAGTCTTGCCTACTGCCTCGGA
Phip	TGCTGTTGACAGTGAGCGCCAGAGGCTCAGTAAGTTCTAATAGTGAAGCCACAGATGTATTAGAACTTACTGAGCCTCTGTTGCCTACTGCCTCGGA
Phip	TGCTGTTGACAGTGAGCGACAGGAACCATTCAAGTAAATATAGTGAAGCCACAGATGTATATTTACTTGAATGGTTCCTGGTGCCTACTGCCTCGGA
Phip	TGCTGTTGACAGTGAGCGCCATGACAACACAGTTATAACATAGTGAAGCCACAGATGTATGTTATAACTGTGTTGTCATGTTGCCTACTGCCTCGGA
Phip	TGCTGTTGACAGTGAGCGCACAGAGCTCAGTCTTACGATATAGTGAAGCCACAGATGTATATCGTAAGACTGAGCTCTGTTTGCCTACTGCCTCGGA
Phip	TGCTGTTGACAGTGAGCGCGAAGAAGAAAGTTTTGTCTGATAGTGAAGCCACAGATGTATCAGACAAAACTTTCTTCTTCATGCCTACTGCCTCGGA
Phip	TGCTGTTGACAGTGAGCGCGGCATAGAAGACAAAATCACATAGTGAAGCCACAGATGTATGTGATTTTGTCTTCTATGCCTTGCCTACTGCCTCGGA
Phip	TGCTGTTGACAGTGAGCGCGGAAACACTTAACTGTTGCAATAGTGAAGCCACAGATGTATTGCAACAGTTAAGTGTTTCCTTGCCTACTGCCTCGGA
Phip	TGCTGTTGACAGTGAGCGAAGAACCTTTTCGACAGCCAGTTAGTGAAGCCACAGATGTAACTGGCTGTCGAAAAGGTTCTGTGCCTACTGCCTCGGA
Plekhh1	TGCTGTTGACAGTGAGCGACTGGAGCTTTCTCTGGCCTTATAGTGAAGCCACAGATGTATAAGGCCAGAGAAAGCTCCAGGTGCCTACTGCCTCGGA
Plekhh1	TGCTGTTGACAGTGAGCGCGCAGCTGTCAGAAGTGTCATATAGTGAAGCCACAGATGTATATGACACTTCTGACAGCTGCATGCCTACTGCCTCGGA
Pnpla6	TGCTGTTGACAGTGAGCGCCCTACCCTCTGAGGTACTCTATAGTGAAGCCACAGATGTATAGAGTACCTCAGAGGGTAGGTTGCCTACTGCCTCGGA
Pnpla6	TGCTGTTGACAGTGAGCGAACCAATGAACTCTTCAGTCATTAGTGAAGCCACAGATGTAATGACTGAAGAGTTCATTGGTCTGCCTACTGCCTCGGA
Pnpla6	TGCTGTTGACAGTGAGCGCTCGGGTGCTAGGTCACTTTGATAGTGAAGCCACAGATGTATCAAAGTGACCTAGCACCCGAATGCCTACTGCCTCGGA
Podxl	TGCTGTTGACAGTGAGCGACACAACATCAACAGAAGTCAATAGTGAAGCCACAGATGTATTGACTTCTGTTGATGTTGTGGTGCCTACTGCCTCGGA
Podxl	TGCTGTTGACAGTGAGCGACAGCACTGACAACTCTACACATAGTGAAGCCACAGATGTATGTGTAGAGTTGTCAGTGCTGGTGCCTACTGCCTCGGA
Ppp6r1	TGCTGTTGACAGTGAGCGACAGAGTCAGATGGAGAGTATATAGTGAAGCCACAGATGTATATACTCTCCATCTGACTCTGCTGCCTACTGCCTCGGA
Ppp6r1	TGCTGTTGACAGTGAGCGCACGAAGAGAAGATTGTCCAGATAGTGAAGCCACAGATGTATCTGGACAATCTTCTCTTCGTTTGCCTACTGCCTCGGA
Ppp6r1	TGCTGTTGACAGTGAGCGAGAGGCAGACATGTCCTCTATATAGTGAAGCCACAGATGTATATAGAGGACATGTCTGCCTCCTGCCTACTGCCTCGGA
Prkaa1	TGCTGTTGACAGTGAGCGCTGCAAAGATAGCCGACTTTGATAGTGAAGCCACAGATGTATCAAAGTCGGCTATCTTTGCATTGCCTACTGCCTCGGA
Prkaa1	TGCTGTTGACAGTGAGCGATGATGGGATCTTTTATACCCATAGTGAAGCCACAGATGTATGGGTATAAAAGATCCCATCACTGCCTACTGCCTCGGA
Prkaa1	TGCTGTTGACAGTGAGCGAATCGATGACGAAGCCTTGAAATAGTGAAGCCACAGATGTATTTCAAGGCTTCGTCATCGATCTGCCTACTGCCTCGGA
Prkaa1	TGCTGTTGACAGTGAGCGACAAGTGGATAGTAGGACTTAATAGTGAAGCCACAGATGTATTAAGTCCTACTATCCACTTGGTGCCTACTGCCTCGGA
Prkaa1	TGCTGTTGACAGTGAGCGCGCACACATGAATGCAAAGATATAGTGAAGCCACAGATGTATATCTTTGCATTCATGTGTGCATGCCTACTGCCTCGGA
Prkaa1	TGCTGTTGACAGTGAGCGCAGGAGTGACTCTGATGCCGAATAGTGAAGCCACAGATGTATTCGGCATCAGAGTCACTCCTTTGCCTACTGCCTCGGA
Ptgs1	TGCTGTTGACAGTGAGCGCCAAGAGTACAGCTACGAGCAATAGTGAAGCCACAGATGTATTGCTCGTAGCTGTACTCTTGTTGCCTACTGCCTCGGA
Ptgs1	TGCTGTTGACAGTGAGCGACACCAACATCCTGTTTGCCTATAGTGAAGCCACAGATGTATAGGCAAACAGGATGTTGGTGCTGCCTACTGCCTCGGA
Rnf165	TGCTGTTGACAGTGAGCGCCAGGATCGAGTGTCTGTCCAATAGTGAAGCCACAGATGTATTGGACAGACACTCGATCCTGATGCCTACTGCCTCGGA
Rnf165	TGCTGTTGACAGTGAGCGCCATTGAGACACAGCTAGGAGATAGTGAAGCCACAGATGTATCTCCTAGCTGTGTCTCAATGTTGCCTACTGCCTCGGA
Rock1	TGCTGTTGACAGTGAGCGCACAGATGAAACAGGAAATAAATAGTGAAGCCACAGATGTATTTATTTCCTGTTTCATCTGTTTGCCTACTGCCTCGGA
Rock1	TGCTGTTGACAGTGAGCGCCAGAATGAATTGAAGACTCAATAGTGAAGCCACAGATGTATTGAGTCTTCAATTCATTCTGTTGCCTACTGCCTCGGA
Rock1	TGCTGTTGACAGTGAGCGCGAACTTCAAACTTAAAACTAATAGTGAAGCCACAGATGTATTAGTTTTAAGTTTGAAGTTCTTGCCTACTGCCTCGGA
Serpine1	TGCTGTTGACAGTGAGCGCTAGACCGATCCTTTCTCTTTATAGTGAAGCCACAGATGTATAAAGAGAAAGGATCGGTCTATTGCCTACTGCCTCGGA
Serpine1	TGCTGTTGACAGTGAGCGCTCCTGCCTAAGTTCTCTCTGATAGTGAAGCCACAGATGTATCAGAGAGAACTTAGGCAGGATTGCCTACTGCCTCGGA
Serpine1	TGCTGTTGACAGTGAGCGCCAGGTGGACTTCTCAGAAGTATAGTGAAGCCACAGATGTATACTTCTGAGAAGTCCACCTGTTGCCTACTGCCTCGGA
Sgcb	TGCTGTTGACAGTGAGCGAATGGCACACTCTTCAAAGTAATAGTGAAGCCACAGATGTATTACTTTGAAGAGTGTGCCATCTGCCTACTGCCTCGGA
Sgcb	TGCTGTTGACAGTGAGCGCCAGCAATTTCAAAGCTGGATATAGTGAAGCCACAGATGTATATCCAGCTTTGAAATTGCTGTTGCCTACTGCCTCGGA
Sgcb	TGCTGTTGACAGTGAGCGAAAAGTACAAGTAACAGGTCAATAGTGAAGCCACAGATGTATTGACCTGTTACTTGTACTTTGTGCCTACTGCCTCGGA
Slc2a3	TGCTGTTGACAGTGAGCGCCCAGGAGATCCAGGAGATGAATAGTGAAGCCACAGATGTATTCATCTCCTGGATCTCCTGGATGCCTACTGCCTCGGA
Slc2a3	TGCTGTTGACAGTGAGCGCGTCCAAGATTCTTGCTCATTATAGTGAAGCCACAGATGTATAATGAGCAAGAATCTTGGACTTGCCTACTGCCTCGGA
Slc2a3	TGCTGTTGACAGTGAGCGAGAAGACCAAGCTACAGAGATATAGTGAAGCCACAGATGTATATCTCTGTAGCTTGGTCTTCCTGCCTACTGCCTCGGA
Slc2a3	TGCTGTTGACAGTGAGCGCAGCTCAGATCTTTGGTTTGGATAGTGAAGCCACAGATGTATCCAAACCAAAGATCTGAGCTATGCCTACTGCCTCGGA
Slc45a3	TGCTGTTGACAGTGAGCGACAGGAGCTCTCTTCCCCAATATAGTGAAGCCACAGATGTATATTGGGGAAGAGAGCTCCTGGTGCCTACTGCCTCGGA
Slc45a3	TGCTGTTGACAGTGAGCGAGAGGAGAAATTCATGACCATATAGTGAAGCCACAGATGTATATGGTCATGAATTTCTCCTCCTGCCTACTGCCTCGGA
Sms	TGCTGTTGACAGTGAGCGCGGTTCTTATAGAAGACTGTAATAGTGAAGCCACAGATGTATTACAGTCTTCTATAAGAACCTTGCCTACTGCCTCGGA
Snx27	TGCTGTTGACAGTGAGCGCCCGAGTCATTGGTGAGAGTGATAGTGAAGCCACAGATGTATCACTCTCACCAATGACTCGGATGCCTACTGCCTCGGA
Snx27	TGCTGTTGACAGTGAGCGAGACGAGGACGGGGAAGGTATATAGTGAAGCCACAGATGTATATACCTTCCCCGTCCTCGTCCTGCCTACTGCCTCGGA
Snx27	TGCTGTTGACAGTGAGCGCCAGTACTACAGACCAAGTGTATAGTGAAGCCACAGATGTATACACTTGGTCTGTAGTACTGTTGCCTACTGCCTCGGA
Snx27	TGCTGTTGACAGTGAGCGCGGCATGGACAGTACAACAGTATAGTGAAGCCACAGATGTATACTGTTGTACTGTCCATGCCATGCCTACTGCCTCGGA
Stard13	TGCTGTTGACAGTGAGCGAGACAGGACTTCTCTGAATGAATAGTGAAGCCACAGATGTATTCATTCAGAGAAGTCCTGTCCTGCCTACTGCCTCGGA
Stard13	TGCTGTTGACAGTGAGCGACAGACGACTTAATACGTTGAATAGTGAAGCCACAGATGTATTCAACGTATTAAGTCGTCTGCTGCCTACTGCCTCGGA
Stard13	TGCTGTTGACAGTGAGCGACAGATCAGAAGGACCTCAATATAGTGAAGCCACAGATGTATATTGAGGTCCTTCTGATCTGGTGCCTACTGCCTCGGA
Stx3	TGCTGTTGACAGTGAGCGAGACGAGTTCTTCTCTGAGATATAGTGAAGCCACAGATGTATATCTCAGAGAAGAACTCGTCCTGCCTACTGCCTCGGA
Stx3	TGCTGTTGACAGTGAGCGAAAGAAGACAACAGATGAGGAATAGTGAAGCCACAGATGTATTCCTCATCTGTTGTCTTCTTGTGCCTACTGCCTCGGA
Stx3	TGCTGTTGACAGTGAGCGACATGTAGAGGAAGCTAAGAAATAGTGAAGCCACAGATGTATTTCTTAGCTTCCTCTACATGCTGCCTACTGCCTCGGA
Tanc1	TGCTGTTGACAGTGAGCGACAGTGTAACATGAAGTTCATATAGTGAAGCCACAGATGTATATGAACTTCATGTTACACTGCTGCCTACTGCCTCGGA
Tanc1	TGCTGTTGACAGTGAGCGCTCACCAGATAGAGGAAAACTATAGTGAAGCCACAGATGTATAGTTTTCCTCTATCTGGTGAATGCCTACTGCCTCGGA
Tanc1	TGCTGTTGACAGTGAGCGACCTTGCTGTTTGAAGTACCAATAGTGAAGCCACAGATGTATTGGTACTTCAAACAGCAAGGGTGCCTACTGCCTCGGA
Tbc1d5	TGCTGTTGACAGTGAGCGCAGAGGATCAAATTCTACCTTATAGTGAAGCCACAGATGTATAAGGTAGAATTTGATCCTCTTTGCCTACTGCCTCGGA
Tbc1d5	TGCTGTTGACAGTGAGCGATGGCGAGAATGAGCAGATTAATAGTGAAGCCACAGATGTATTAATCTGCTCATTCTCGCCAGTGCCTACTGCCTCGGA
Tfrc	TGCTGTTGACAGTGAGCGACCAGCAGTTTCTTTTTGTTTATAGTGAAGCCACAGATGTATAAACAAAAAGAAACTGCTGGGTGCCTACTGCCTCGGA
Tgoln2	TGCTGTTGACAGTGAGCGCCCACAACAAACGAAAGATTAATAGTGAAGCCACAGATGTATTAATCTTTCGTTTGTTGTGGTTGCCTACTGCCTCGGA
Tgoln2	TGCTGTTGACAGTGAGCGACACAACAAACGAAAGATTATATAGTGAAGCCACAGATGTATATAATCTTTCGTTTGTTGTGGTGCCTACTGCCTCGGA
Tgoln2	TGCTGTTGACAGTGAGCGCACGGAGACTTCGAAGACTGAATAGTGAAGCCACAGATGTATTCAGTCTTCGAAGTCTCCGTATGCCTACTGCCTCGGA
Tgoln2	TGCTGTTGACAGTGAGCGAGACACTTACAGACTCTATGAATAGTGAAGCCACAGATGTATTCATAGAGTCTGTAAGTGTCCTGCCTACTGCCTCGGA
Tgoln2	TGCTGTTGACAGTGAGCGAGGACTCTGACTTCTCTTTAAATAGTGAAGCCACAGATGTATTTAAAGAGAAGTCAGAGTCCCTGCCTACTGCCTCGGA
Tmed7	TGCTGTTGACAGTGAGCGATACGATGTTGATTGTCGATTATAGTGAAGCCACAGATGTATAATCGACAATCAACATCGTAGTGCCTACTGCCTCGGA
Tnpo1	TGCTGTTGACAGTGAGCGACAGCATGTTAAGCCTTGTATATAGTGAAGCCACAGATGTATATACAAGGCTTAACATGCTGGTGCCTACTGCCTCGGA
Tnpo1	TGCTGTTGACAGTGAGCGCAGACAAGGATCTTTTCCCTTATAGTGAAGCCACAGATGTATAAGGGAAAAGATCCTTGTCTTTGCCTACTGCCTCGGA
Tpp1	TGCTGTTGACAGTGAGCGACATGAGTCCTGTCTGAATGAATAGTGAAGCCACAGATGTATTCATTCAGACAGGACTCATGGTGCCTACTGCCTCGGA
Tpp1	TGCTGTTGACAGTGAGCGAAGATGAAGTAGTTGACTATAATAGTGAAGCCACAGATGTATTATAGTCAACTACTTCATCTGTGCCTACTGCCTCGGA
Trim3	TGCTGTTGACAGTGAGCGAAACAACCAATGTATTCAGGTATAGTGAAGCCACAGATGTATACCTGAATACATTGGTTGTTGTGCCTACTGCCTCGGA
Tspyl1	TGCTGTTGACAGTGAGCGCCAGAAACAAGCTGATTGTCAATAGTGAAGCCACAGATGTATTGACAATCAGCTTGTTTCTGATGCCTACTGCCTCGGA
Ube2w	TGCTGTTGACAGTGAGCGCCCACCAGATAATTCCTTTTAATAGTGAAGCCACAGATGTATTAAAAGGAATTATCTGGTGGTTGCCTACTGCCTCGGA
Ube2w	TGCTGTTGACAGTGAGCGCCAGTGCAGTCAGTCTGTCTCATAGTGAAGCCACAGATGTATGAGACAGACTGACTGCACTGATGCCTACTGCCTCGGA
Ube2w	TGCTGTTGACAGTGAGCGCCCCATTCATCCTCATGTGTAATAGTGAAGCCACAGATGTATTACACATGAGGATGAATGGGATGCCTACTGCCTCGGA
Ubxn1	TGCTGTTGACAGTGAGCGACAGAGAGAGCCAAGAAGTATATAGTGAAGCCACAGATGTATATACTTCTTGGCTCTCTCTGCTGCCTACTGCCTCGGA
Ubxn1	TGCTGTTGACAGTGAGCGCGGGACGAGAACCCACGCCCTATAGTGAAGCCACAGATGTATAGGGCGTGGGTTCTCGTCCCATGCCTACTGCCTCGGA
Ubxn1	TGCTGTTGACAGTGAGCGCAGAACGAGAAAAGCAGCGGAATAGTGAAGCCACAGATGTATTCCGCTGCTTTTCTCGTTCTATGCCTACTGCCTCGGA
Uhmk1	TGCTGTTGACAGTGAGCGACAGAGTGATACAGAATGTACATAGTGAAGCCACAGATGTATGTACATTCTGTATCACTCTGCTGCCTACTGCCTCGGA
Uhmk1	TGCTGTTGACAGTGAGCGCGCAGCCCATTCTTTAGCATTATAGTGAAGCCACAGATGTATAATGCTAAAGAATGGGCTGCATGCCTACTGCCTCGGA
Uhmk1	TGCTGTTGACAGTGAGCGAGCAAACAGTTCTGCTATTATATAGTGAAGCCACAGATGTATATAATAGCAGAACTGTTTGCCTGCCTACTGCCTCGGA
Usp32	TGCTGTTGACAGTGAGCGATCCACGAGAAACCATATGTAATAGTGAAGCCACAGATGTATTACATATGGTTTCTCGTGGACTGCCTACTGCCTCGGA
Usp32	TGCTGTTGACAGTGAGCGAAGCTAAGATCCCAAGTCAAAATAGTGAAGCCACAGATGTATTTTGACTTGGGATCTTAGCTGTGCCTACTGCCTCGGA
Usp32	TGCTGTTGACAGTGAGCGCACGAACTCCACAGCTAATCCATAGTGAAGCCACAGATGTATGGATTAGCTGTGGAGTTCGTTTGCCTACTGCCTCGGA
Usp32	TGCTGTTGACAGTGAGCGACACACGGACACAGCAATCTAATAGTGAAGCCACAGATGTATTAGATTGCTGTGTCCGTGTGGTGCCTACTGCCTCGGA
Usp32	TGCTGTTGACAGTGAGCGCTGCCAGCATAAACCACTCACATAGTGAAGCCACAGATGTATGTGAGTGGTTTATGCTGGCAATGCCTACTGCCTCGGA
Wnt1	TGCTGTTGACAGTGAGCGCCGTGAACATAGCCTCCTCCAATAGTGAAGCCACAGATGTATTGGAGGAGGCTATGTTCACGATGCCTACTGCCTCGGA
Wnt1	TGCTGTTGACAGTGAGCGAAGCGTTCATCTTCGCAATCAATAGTGAAGCCACAGATGTATTGATTGCGAAGATGAACGCTGTGCCTACTGCCTCGGA
Wnt1	TGCTGTTGACAGTGAGCGCGCAGTGACAACATCGATTTTGTAGTGAAGCCACAGATGTACAAAATCGATGTTGTCACTGCATGCCTACTGCCTCGGA
Ythdc2	TGCTGTTGACAGTGAGCGATACAAAGATAGAGGAATTTTATAGTGAAGCCACAGATGTATAAAATTCCTCTATCTTTGTACTGCCTACTGCCTCGGA
Ythdc2	TGCTGTTGACAGTGAGCGCGCTCAGGTCTTTCATCTTATATAGTGAAGCCACAGATGTATATAAGATGAAAGACCTGAGCATGCCTACTGCCTCGGA
Ythdc2	TGCTGTTGACAGTGAGCGCACGTACTGAACTCCTACCTAATAGTGAAGCCACAGATGTATTAGGTAGGAGTTCAGTACGTTTGCCTACTGCCTCGGA
Ythdc2	TGCTGTTGACAGTGAGCGACCTTCCCTTTCAGTTTGCACATAGTGAAGCCACAGATGTATGTGCAAACTGAAAGGGAAGGCTGCCTACTGCCTCGGA
Ywhab	TGCTGTTGACAGTGAGCGACTCAGGGACAATCTCACCCTATAGTGAAGCCACAGATGTATAGGGTGAGATTGTCCCTGAGCTGCCTACTGCCTCGGA
Ywhab	TGCTGTTGACAGTGAGCGAGACACGAACTCTCCAATGAAATAGTGAAGCCACAGATGTATTTCATTGGAGAGTTCGTGTCCTGCCTACTGCCTCGGA
Zc3h12c	TGCTGTTGACAGTGAGCGACAGGACAACCGAGAGAAGATATAGTGAAGCCACAGATGTATATCTTCTCTCGGTTGTCCTGGTGCCTACTGCCTCGGA
Zc3h12c	TGCTGTTGACAGTGAGCGACGGCGACTCTGAGGGAAGCAATAGTGAAGCCACAGATGTATTGCTTCCCTCAGAGTCGCCGGTGCCTACTGCCTCGGA
